# Supplementary material for: Investigating cone photoreceptor development using patient-derived NRL null retinal organoids
Source: Commun Biol. 2020 Feb 21;3:82. doi: 10.1038/s42003-020-0808-5 (PMC7035245; doi:10.1038/s42003-020-0808-5)
Supplement: Supplementary file 4 — Supplementary Data 1 [file 42003_2020_808_MOESM4_ESM.xls]

## Sheet: d100_DE
rods				cones				precursors				amacrine cells				horizontal cells				RGCs				muller glia				mitotic cells
gene	p_val	avg_logFC	genotype	gene	p_val	avg_logFC	genotype	gene	p_val	avg_logFC	genotype	gene	p_val	avg_logFC	genotype	gene	p_val	avg_logFC	genotype	gene	p_val	avg_logFC	genotype	gene	p_val	avg_logFC	genotype	gene	p_val	avg_logFC	genotype
FABP7	1.01112e-120	0.995793	L75P	FABP7	9.99549e-49	1.5456	L75P	HSPB1	5.17366e-12	1.37249	L75P	MT-RNR2	6.64583e-17	0.62486	L75P	TMSB4X	2.37023e-10	0.922945	L75P	RPS4X	3.87114e-20	0.699784	L75P	RPS4X	2.64777e-67	0.613528	L75P	RPS4X	1.37085e-23	0.849603	L75P
TMSB4X	3.52426e-75	0.738379	L75P	JUN	2.37195e-39	0.930841	L75P	HIST1H2BG	1.36072e-07	0.821379	L75P	RPS4X	3.46434e-12	0.59581	L75P	RPS29	9.6435e-10	0.761781	WT	TMSB4X	8.14095e-08	0.534117	L75P	HSPB1	2.05732e-39	1.0854	L75P	HSPB1	1.19185e-21	1.62638	L75P
RPS4X	2.54214e-55	0.518786	L75P	MORF4L2	1.17498e-29	0.708205	L75P	HSPE1	1.67089e-07	0.853935	L75P	BEX3	3.22282e-09	0.573927	L75P					PAK3	1.93426e-06	0.721366	L75P	DNAJB1	2.99372e-38	0.852191	L75P	DNAJB1	2.78925e-14	1.03434	L75P
HSPB1	1.16713e-44	1.0547	L75P	DNAJB1	1.57438e-18	0.507939	L75P	HIST1H1C	2.23638e-07	1.00921	L75P	TMSB4X	5.79417e-09	0.590929	L75P					ELAVL4	2.41579e-08	1.03291	WT	HSPA1A	4.60941e-31	0.685157	L75P	CRABP1	2.77781e-13	0.619383	L75P
MORF4L2	1.14212e-38	0.917795	L75P	HIST1H2AC	2.27042e-17	0.555393	L75P	RPS29	2.76427e-07	0.504702	WT	DCX	5.2372e-07	0.696151	L75P									H3F3B	6.94163e-31	0.51288	L75P	HSPA1A	3.69907e-13	0.795342	L75P
PRDX1	1.44141e-31	0.550008	L75P	RPS4Y1	1.41529e-98	1.93859	WT	UQCRB	1.00648e-06	0.563615	WT	RPS29	2.20615e-08	0.515712	WT									GPM6B	4.77997e-30	0.638019	L75P	RPL29	2.15669e-08	0.646389	L75P
JUN	1.10075e-29	0.518982	L75P	RPS29	2.73279e-56	0.555416	WT					RPS26	9.14002e-07	0.82024	WT									UBB	1.03374e-28	0.566669	L75P	HSP90AB1	7.66814e-08	0.531264	L75P
HIST1H2AC	1.24366e-27	0.742851	L75P	RPS26	2.36838e-52	1.15177	WT																	HIST1H2BG	6.54086e-22	0.660879	L75P	HSPA1B	1.06129e-07	0.592301	L75P
DCT	5.14033e-24	0.519264	L75P																					HSPE1	1.27184e-17	0.662528	L75P	GPM6B	1.82593e-07	0.56138	L75P
TUBB4B	1.02286e-23	0.588024	L75P																					JUN	1.00323e-16	0.610638	L75P	TSC22D1	4.29705e-07	0.789525	L75P
GNGT2	1.04653e-18	0.541317	L75P																					MORF4L2	1.8008e-16	0.594465	L75P	HSPE1	5.58766e-07	0.639963	L75P
ENAH	3.32727e-17	0.606954	L75P																					RPS26	9.58507e-37	0.94861	WT	SAT1	6.94047e-07	0.67952	L75P
MRLN	9.3869e-17	0.510512	L75P																					SNHG5	2.32314e-15	0.502226	WT	MORF4L2	1.46595e-06	0.521627	L75P
RPS29	4.93999e-31	0.509582	WT																					MARCKSL1	4.63798e-13	0.553916	WT	HMGB1	5.18292e-10	0.628014	WT
RCVRN	9.53167e-19	0.63385	WT
RPS26	8.71833e-15	0.703016	WT
SOX4	2.33771e-13	0.520008	WT
HIST1H4C	4.1516e-10	0.518819	WT
SNHG5	7.8217e-08	0.507362	WT
