# Supplementary material for: Investigating cone photoreceptor development using patient-derived NRL null retinal organoids
Source: Commun Biol. 2020 Feb 21;3:82. doi: 10.1038/s42003-020-0808-5 (PMC7035245; doi:10.1038/s42003-020-0808-5)
Supplement: Supplementary file 5 — Supplementary Data 2 [file 42003_2020_808_MOESM5_ESM.xls]

## Sheet: d170_DE
rods				s-cones				cones				amacrine cells				bipolar cells				horizontal cells				muller glia				mitotic cells
gene	p_val	avg_logFC	genotype	gene	p_val	avg_logFC	genotype	gene	p_val	avg_logFC	genotype	gene	p_val	avg_logFC	genotype	gene	p_val	avg_logFC	genotype	gene	p_val	avg_logFC	genotype	gene	p_val	avg_logFC	genotype	gene	p_val	avg_logFC	genotype
ISOC1	6.74504e-134	1.4202	L75P	ISOC1	1.31301e-28	1.04562	L75P	RPS4X	3.35737e-69	0.548124	L75P	MORF4L2	2.26939e-17	0.572881	L75P	CADPS	4.90847e-14	0.891476	L75P	BEX3	8.70113e-12	0.582649	L75P	CRYM	1.47668e-113	1.36478	L75P	RPL34	8.75186e-11	0.840321	L75P
PDE6H	5.29759e-119	1.04774	L75P	FABP7	6.02963e-26	1.6733	L75P	DMD	2.86245e-63	0.765921	L75P	BEX2	5.51399e-17	0.593265	L75P	RPS2	1.47492e-17	0.635965	WT	RPS4X	2.01082e-10	0.515039	L75P	RPS4X	7.47316e-109	0.521077	L75P	RPS4X	7.75786e-08	0.526521	L75P
FABP7	5.06493e-114	1.11824	L75P	TTR	2.11996e-25	1.46083	L75P	TMSB4X	6.28504e-42	0.635382	L75P	NAP1L3	4.40972e-14	0.613733	L75P	RBP1	1.34222e-10	0.631032	WT	TMSB4X	7.61105e-08	0.64431	L75P	RPL34	6.69268e-73	0.509806	L75P	RPS4Y1	7.23395e-18	1.74881	WT
TTR	5.66066e-111	2.59735	L75P	TMSB4X	7.58611e-24	0.916454	L75P	CNGB1	6.24233e-31	0.500669	WT	MEG3	3.91232e-122	2.31673	WT					RPL34	5.69161e-07	0.511196	L75P	BEX3	2.96495e-62	0.51157	L75P	RBP1	3.23412e-07	0.802801	WT
DST	2.29933e-68	0.81527	L75P	OPN1SW	2.18152e-22	1.00399	L75P					RPS2	4.86594e-29	0.672868	WT									GPM6B	3.23259e-56	0.578178	L75P	TUBA1A	1.05271e-06	0.53432	WT
BEX3	1.96798e-50	0.737834	L75P	RPS4X	4.69806e-19	0.554637	L75P					RBP1	4.03726e-13	0.677167	WT									CP	2.54663e-46	0.783599	L75P
KIF5B	4.04355e-50	0.691487	L75P	DMD	1.11338e-13	0.757071	L75P																	SFRP2	3.0664e-37	0.516364	L75P
MORF4L2	1.72815e-47	0.787215	L75P	GSTP1	1.17395e-12	0.662777	L75P																	MORF4L2	2.02835e-34	0.588026	L75P
TMSB4X	9.66571e-43	0.6083	L75P	ACBD6	2.36095e-10	0.941707	L75P																	LGALS3	4.6094e-27	0.703239	L75P
BEX2	2.18422e-34	0.607094	L75P	MT-RNR2	9.04466e-10	0.51277	L75P																	DAPL1	1.10502e-25	0.502402	L75P
DARS	7.60556e-30	0.624042	L75P	IFI27L2	2.40944e-08	0.742861	L75P																	CRYAB	1.42519e-06	0.566653	L75P
DMD	8.19796e-30	0.582155	L75P	GNGT1	1.86024e-07	0.805969	L75P																	RPS4Y1	0	1.97397	WT
DHRS7	7.19382e-27	0.512948	L75P	GUCA1C	1.40692e-19	1.22106	WT																	RPS2	2.4632e-143	0.634459	WT
GNAT1	0	2.73308	WT	GUCA1A	6.25604e-16	1.04435	WT																	CCND1	3.12065e-42	0.91438	WT
ROM1	0	2.35219	WT	AIPL1	4.10814e-15	0.651783	WT																	IGFBP5	3.00226e-39	0.711245	WT
SAMD7	2.09036e-215	2.00416	WT	PDE6H	1.22108e-12	0.563569	WT																	HILPDA	1.33527e-38	0.864367	WT
NR2E3	2.30712e-194	1.86629	WT	GUK1	4.25852e-12	0.72416	WT																	AKAP12	5.68096e-38	0.912077	WT
NRL	6.87423e-177	1.15496	WT	RIMS2	1.48416e-09	0.610575	WT
CNGB1	3.05982e-173	1.63445	WT	PABPC1	2.19477e-09	0.569747	WT
CADM1	4.10715e-171	1.4388	WT	ALDOC	1.08172e-08	0.687528	WT
GNB1	1.32831e-126	1.5334	WT	MPP4	1.56227e-07	0.659382	WT
CABP5	4.69448e-113	1.24634	WT	MYL4	4.30079e-07	0.595757	WT
AIPL1	5.58106e-110	0.900282	WT	WSB1	1.05943e-06	0.64839	WT
UNC119	9.48966e-83	0.727874	WT
PDE6G	1.66708e-71	1.18494	WT
MT-ATP6	8.76411e-69	0.863775	WT
RAX2	1.41295e-61	0.978619	WT
MT-ND4	4.41451e-61	0.781607	WT
MT-CYB	6.45145e-54	0.730739	WT
SPTBN1	3.78042e-53	0.951801	WT
RP1	1.8842e-46	0.678355	WT
RCVRN	3.31811e-44	0.631552	WT
B2M	1.54078e-41	0.833761	WT
MT-ND5	5.69734e-32	0.621478	WT
CPE	6.58748e-21	0.546912	WT
SNHG6	1.25528e-16	0.514533	WT
