# Supplementary material for: Investigating cone photoreceptor development using patient-derived NRL null retinal organoids
Source: Commun Biol. 2020 Feb 21;3:82. doi: 10.1038/s42003-020-0808-5 (PMC7035245; doi:10.1038/s42003-020-0808-5)
Supplement: Supplementary file 6 — Supplementary Data 3 [file 42003_2020_808_MOESM6_ESM.xls]

## Sheet: ordering_genes_supp4
	gene
1	ARR3
2	CRABP2
3	GUCA1A
4	GUCA1B
5	GUCA1C
6	MAP1B
7	NR2E3
8	PDE6H
9	TMSB4X
10	GNAT1
11	GNGT1
12	NRL
13	ROM1
14	TMSB10
15	SAMD7
16	PCP4
17	UNC119
18	CNGB1
19	RP1
20	GSTP1
21	PTMA
22	AKAP9
23	B2M
24	MYL4
25	RCVRN
26	CADM1
27	FABP7
28	RIMS2
29	PDC
30	HSPA1A
31	CC2D2A
32	MPP4
33	MALAT1
34	AIPL1
35	KCNV2
36	PDE6G
37	ARL6IP5
38	CABP5
39	COX7C
40	CFL1
41	GUK1
42	HIST1H4C
43	GNB1
44	SPTBN1
45	PRCD
46	SNHG6
47	CTD-2050N2.1
48	CRABP1
49	HIST1H2BG
50	CNGB3
51	DNAJB1
52	MYL6
53	CKB
54	ITM2C
55	ATP5E
56	SOX4
57	DST
58	MAP2
59	ELOVL4
60	TUBB
61	HSP90AB1
62	XRCC4
63	HSP90AA1
64	LMO4
65	CPE
66	STMN1
67	PTPN13
68	RS1
69	PPDPF
70	CPLX4
71	HNRNPA1
72	ENO2
73	STMN2
74	IMPG1
75	OPN1MW
76	GNGT2
77	TPI1
78	TUBB2B
79	TTR
80	TSPAN7
81	EPB41L2
82	GNAT2
83	PTMS
84	PPA1
85	PKIB
86	NDUFA13
87	NDUFB11
88	RAX2
89	SLC25A6
90	AHI1
91	EEF1A1
92	PRPH2
93	SAG
94	SYNE2
95	RGS9
96	ASPH
97	KIF21A
98	EEF2
99	ACTB
100	ZFAS1
101	ROMO1
102	PRUNE2
103	GNB3
104	ALDOA
105	PIK3R1
106	KIF2A
107	SERF2
108	LAPTM4B
109	HSPB1
110	SNRPE
111	PDE6A
112	MIR7-3HG
113	GNAI3
114	ITM2B
115	PRDX2
116	UQCR11
117	TAPT1
118	STX3
119	CA2
120	MAP4
121	CREG1
122	FSTL5
123	LBH
124	BICD1
125	MTND1P23
126	GPR160
127	DMD
128	ELOB
129	ISOC1
130	ATP5J2
131	RABL3
132	C4orf48
133	HMGA1
134	SLC38A5
135	RBP1
136	TUBA1A
137	OTX2
138	HLA-B
139	ALDOC
140	GOLGA4
141	YWHAE
142	TULP1
143	LRRC39
144	RXRG
145	OPN1SW
146	PALMD
147	HLTF
148	NAP1L1
149	FAM161A
150	SNHG5
151	HSPE1
152	PSIP1
153	IRX6
154	SEPT4
155	USMG5
156	PROM1
157	HSPA1B
158	TMEM14B
159	ATP5I
160	HSPA6
161	DZIP3
162	DCT
163	POLR2L
164	TOMM7
165	GNG5
166	RHOBTB1
167	FTH1
168	BTG1
169	NDUFA3
170	SNAP25
171	CORO7
172	UBB
173	COTL1
174	HLA-A
175	COX8A
176	MAK
177	NEUROD4
178	PTPRZ1
179	DDIT3
180	REEP6
181	UBA52
182	RTN4
183	CHN2
184	CADM3
185	SNRPF
186	TAGLN3
187	CMSS1
188	ANKRD33
189	ATP5L
190	UCHL1
191	PDE6C
192	UBL5
193	HMGN2
194	FAU
195	RBP3
196	CAMK1D
197	HMGB1
198	PPP2R2B
199	MATN2
200	HOOK1
201	ACTG1
202	GRINA
203	PRMT1
204	DCAF1
205	OST4
206	ALDH2
207	C8orf46
208	NDUFS5
209	HIST1H2AC
210	MRLN
211	GPX4
212	NFKBIZ
213	EEF1B2
214	NDUFA11
215	CD24
216	RBP4
217	TECR
218	EID1
219	DDX17
220	SRRM3
221	EIF3E
222	PLEKHB1
223	SAMD11
224	CLUL1
225	HMGN1
226	MARCKSL1
227	APLP2
228	NOS1AP
229	HINT1
230	TMA7
231	GNAS
232	C16orf74
233	AC090602.2
234	LIMA1
235	SRSF3
236	COX6C
237	PLA2G5
238	COPS9
239	ZNF428
240	DCBLD2
241	RPGR
242	UQCRQ
243	BEX3
244	ZNF326
245	LINC02115
246	CRX
247	DTNBP1
248	MCF2
249	HSPD1
250	MAP1LC3B
251	NME1
252	CANX
253	NRN1
254	DPYSL3
255	BMP7
256	PGRMC1
257	LGI4
258	CFAP36
259	HDAC2
260	GPR155
261	RD3
262	UGCG
263	RPGRIP1
264	TPD52
265	PDZPH1P
266	C14orf2
267	BHLHE41
268	BLOC1S2
269	NPM1
270	ANP32E
271	TSPAN3
272	QPRT
273	MOAP1
274	MINOS1
275	APEX1
276	PCBP4
277	MIF
278	SPON2
279	COMMD6
280	TPM1
281	MLXIP
282	SNRPG
283	WI2-1896O14.1
284	LRRIQ1
285	YBX1
286	HNRNPDL
287	MEGF9
288	SCG3
289	TMSB15A
290	LUC7L3
291	KCNQ1OT1
292	FKBP3
293	CCDC88A
294	LGALSL
295	TMF1
296	HIST1H1C
297	TMEM14A
298	NDUFC2
299	MAP1LC3A
300	COX6A1
301	CCDC82
302	TAF7
303	HN1
304	SLC38A1
305	RASSF2
306	EGR1
307	NDUFB1
308	PGK1
309	ABCA5
310	HMGN5
311	MIAT
312	IMPG2
313	DHRS7
314	HRASLS
315	RAD17
316	CHCHD10
317	PPM1N
318	CALCOCO2
319	CADM2
320	BAZ2B
321	TRAC
322	SCAMP1
323	BTF3
324	ARHGAP10
325	LMOD1
326	ROBO2
327	PRDX1
328	RAB3IP
329	TMEM176B
330	ECHDC2
331	HEG1
332	EMB
333	C9orf16
334	SIX6
335	HLA-C
336	NEDD4L
337	ANK3
338	SLC24A2
339	HPRT1
340	GSG1
341	GAPDH
342	FAM162A
343	PCSK1N
344	TMEM258
345	ARMC9
346	RNF170
347	SYK
348	SUCO
349	ARHGAP42
350	SRPRA
351	C6orf62
352	CPLX2
353	COX7A2
354	ISL2
355	ETF1P2
356	TROVE2
357	PLCD4
358	HSPH1
359	PARP1
360	CLTB
361	MXRA5
362	AANAT
363	GABRG2
364	CHCHD5
365	SLC6A6
366	YBX3
367	FOS
368	PPFIA2
369	LIMCH1
370	GOLGB1
371	CABP4
372	AC007349.7
373	NCL
374	ACTN1
375	SHISA5
376	CASC15
377	MAP3K7CL
378	COBLL1
379	PDE6D
380	SLC2A11
381	DLL3
382	KIF5C
383	PNISR
384	ANKRD33B
385	RSPH1
386	MYLK
387	FZD3
388	VOPP1
389	MROH8
390	SMARCB1
391	SARAF
392	EFR3A
393	SMC3
394	KCNB1
395	SNRPD2
396	NXNL2
397	OLFM1
398	DOCK8
399	ITGA6
400	SPECC1
401	RICTOR
402	WASF3
403	PSMA7
404	NAPB
405	SLC12A2
406	EGFLAM
407	FAM84B
408	BLOC1S1
409	COBL
410	WAPL
411	FAM57B
412	POU2AF1
413	IGFBP7
414	C4orf3
415	LYPLA1
416	CD46
417	MEF2C
418	FAM213A
419	CTD-2524L6.3
420	BNIP3
421	ATP2B1
422	POLR2I
423	SNRPN
424	PDCD4
425	CD63
426	MFSD11
427	KCNB2
428	TMEM244
429	TMEM50B
430	EPS8
431	PRELID2
432	GNB5
433	DNAJA1
434	ATF4
435	FAM19A4
436	PKM
437	PDE6B
438	BEX1
439	RAB41
440	NIPAL1
441	UFL1
442	C7orf33
443	CTD-2287O16.1
444	ORMDL1
445	ATP1A3
446	CACYBP
447	GNB2
448	SERINC1
449	SPEF2
450	SEZ6L2
451	COL4A3
452	SLC25A4
453	MED18
454	ASB13
455	COX7B
456	PPP4R4
457	COX6B1
458	ST5
459	RGS20
460	LINC00888
461	PRDX5
462	OSBPL1A
463	MBNL1
464	ABCA1
465	SPTSSA
466	TAX1BP1
467	SLC1A2
468	SLC24A4
469	ADD1
470	STC1
471	NEBL
472	MTDH
473	TMEM256
474	GAS5
475	SAMD15
476	PSAP
477	CGNL1
478	TBCA
479	SYTL4
480	NDUFA1
481	SCAMP5
482	FMC1
483	CTC-487M23.6
484	ATP5G2
485	GREM2
486	SLC39A5
487	SELENOF
488	AC002075.4
489	RP1L1
490	COPE
491	DYNLL1
492	LARP6
493	CSRP2
494	WSB1
495	CEP290
496	DICER1-AS1
497	FSCN1
498	MAP9
499	LAMTOR4
500	LINC02154
501	PTH2
502	KTN1
503	DEFB119
504	NDUFA4
505	BCO2
506	OTX2-AS1
507	TERF2IP
508	NPPC
509	GOLGA1
510	VPS36
511	HIST1H2BD
512	H1F0
513	YPEL5
514	SLIRP
515	AC007246.3
516	CCKBR
517	NEDD8
518	H3F3A
519	TUBA1B
520	CTC-209L16.1
521	DPP4
522	SSB
523	METTL9
524	BASP1
525	RDH12
526	PPFIBP1
527	EIF1
528	SEC62
529	SMC5
530	ACSL3
531	PPIA
532	EPRS
533	CCDC186
534	TACC1
535	CRHBP
536	DMBX1
537	WBP11
538	RAI14
539	CHRNA3
540	SCAF11
541	FUS
542	TNRC6B
543	TP53I11
544	TMEM107
545	PCOLCE2
546	GRSF1
547	ZBTB38
548	TRAM1
549	EPHX2
550	SPG20
551	CLCN4
552	CLCN3
553	PPM1J
554	ZDHHC2
555	TPT1
556	MTATP6P1
557	LIPG
558	ESD
559	RAX
560	B3GAT2
561	EPB41L3
562	AP000997.1
563	PRKD3
564	RNPC3
565	PLP1
566	ATP5G3
567	TYW5
568	BRWD1
569	ZNF540
570	RTN3
571	RIC3
572	CYB5D2
573	NNAT
574	CTR9
575	AC004453.8
576	CNNM4
577	ANK2
578	PLOD2
579	TRAK1
580	RRAD
581	ERGIC3
582	MACF1
583	MPDZ
584	PPP1R9A
585	MCUR1
586	VTN
587	IGSF9
588	PRDM1
589	RUFY3
590	C20orf194
591	KIAA1841
592	ANXA4
593	BARD1
594	DNAJC3
595	WWC2
596	AC007969.5
597	KIF1B
598	OSBPL8
599	PPP3CC
600	UNC80
601	PARP6
602	POC5
603	TRIM37
604	BBS7
605	SLC25A37
606	CDHR1
607	MAP6
608	C1orf226
609	IFT88
610	CLK4
611	FAIM
612	XIAP
613	SEC11A
614	LLNLR-245B6.1
615	SSX2IP
616	LRIT3
617	ADD3
618	CEP70
619	CTA-228A9.4
620	NOL4
621	CEP95
622	C8orf59
623	HK2
624	IQGAP2
625	PARD6B
626	TMED9
627	CTD-2034I21.1
628	WDR83OS
629	SMARCE1
630	IL6ST
631	SVOP
632	ADCY1
633	SEMA3C
634	SCAPER
635	RNF157
636	KLHL18
637	HILPDA
638	DNAJC25
639	PFN1
640	SLC44A1
641	CBX1
642	NOP10
643	F10-AS1
644	SHPRH
645	FMN2
646	SYT1
647	VSTM2A
648	AGPAT3
649	ATP1B2
650	CD47
651	GABARAPL2
652	SH3BGRL
653	CEP112
654	CDK13
655	TUBB2A
656	CEP126
657	JAKMIP2
658	CASQ1
659	GCC2
660	TMEM243
661	CCDC14
662	CCSER1
663	EBLN3P
664	GPBP1
665	NDUFA7
666	DAPL1
667	NDUFB2
668	PSMA2
669	FMN1
670	GLYATL1
671	C6orf48
672	GDI1
673	UBE2I
674	AC012146.7
675	GPX1
676	CHD9
677	ACSL6
678	CTC-425K20.1
679	RIDA
680	PAFAH1B3
681	NIPAL3
682	NFE2L2
683	ACBD5
684	SRSF5
685	TMEM97
686	FXYD7
687	TTC3
688	PERP
689	ITSN1
690	FXYD6
691	ZNF83
692	BANF1
693	BCL2L1
694	JAK1
695	ABCA4
696	ADIPOR1
697	SHTN1
698	ABCA7
699	MAGEH1
700	FHOD3
701	MAGED2
702	DRAP1
703	RAB3A
704	ST3GAL5
705	HIST1H2AE
706	CFDP1
707	SPINK4
708	MREG
709	DNAJC15
710	NCKAP5
711	PPIG
712	TMEM230
713	DAXX
714	SPOP
715	CNTN2
716	ARHGAP12
717	TLX2
718	NDNF
719	IFI27
720	HSPA8
721	ANKRD26
722	CAMK2N1
723	FAM171B
724	CHGB
725	INHBB
726	INTU
727	ROGDI
728	NT5DC1
729	SON
730	MBD3L2
731	DEK
732	SNX29
733	EPAS1
734	IQSEC1
735	NEUROD1
736	RTBDN
737	CNGA1
738	LEMD1
739	FAM174A
740	CROT
741	WRB
742	MDK
743	PDCD5
744	DGKE
745	PCNA
746	COPB1
747	TIMM13
748	FSD1L
749	FAM13A
750	ATCAY
751	FAM210A
752	HTRA1
753	TCF25
754	CEP120
755	SELENOH
756	LBHD1
757	LYST
758	AC003075.4
759	PHB2
760	RPAIN
761	BNIP3L
762	OSTF1
763	SORL1
764	OCIAD2
765	POLB
766	ARHGAP5
767	SNRPB
768	FRMPD2
769	HES6
770	EMC1
771	DDRGK1
772	PTMAP5
773	EZH2
774	POLR2E
775	NACA
776	RGS2
777	MINDY2
778	LDLRAD4
779	PFKP
780	SEC61G
