# Supplementary material for: Investigating cone photoreceptor development using patient-derived NRL null retinal organoids
Source: Commun Biol. 2020 Feb 21;3:82. doi: 10.1038/s42003-020-0808-5 (PMC7035245; doi:10.1038/s42003-020-0808-5)
Supplement: Supplementary file 7 — Supplementary Data 4 [file 42003_2020_808_MOESM7_ESM.xls]

## Sheet: WT_traj_BEAM
gene	pval
GNGT1	0
GUCA1A	0
NRL	0
PDE6H	0
TMSB4X	0
ROM1	8.46613e-272
GNAT1	3.09743e-264
GUCA1B	5.46999e-230
MT-RNR2	1.85215e-228
CABP5	8.52775e-227
GUCA1C	6.55198e-215
ARR3	1.16506e-206
PCP4	5.15284e-194
MALAT1	1.44514e-181
NR2E3	2.2923e-144
GUK1	1.9598e-130
DST	1.00678e-125
B2M	4.32963e-125
MPP4	7.30209e-124
PDE6G	2.77824e-113
CADM1	8.97733e-110
GNB1	7.85112e-96
MYL4	1.16404e-94
FABP7	1.29959e-84
RPS6	1.34445e-82
RPLP1	8.9955e-82
GSTP1	1.85238e-81
CC2D2A	3.92628e-77
CNGB1	1.60161e-69
PIK3R1	2.10542e-69
GNAT2	1.98909e-65
PPA1	5.91377e-64
RCVRN	4.97711e-62
PTPRZ1	1.58486e-61
MRLN	2.17061e-59
AIPL1	9.41628e-58
HIST1H2BG	1.00231e-55
LBH	1.44679e-55
CNGB3	2.11988e-54
DNAJB1	3.97921e-54
SCG3	3.04394e-52
RIMS2	2.04573e-51
HSP90AA1	3.96786e-51
SPTBN1	3.75351e-50
SAG	1.41258e-49
CPLX4	3.29276e-49
CTD-2050N2.1	4.479e-49
GNAI3	3.42912e-48
RPL13	6.55997e-48
HMGN2	3.83159e-47
RPLP0	6.08495e-47
XRCC4	6.10413e-47
REEP6	2.44146e-45
SAMD11	6.52012e-45
FAM161A	7.70334e-45
PRUNE2	1.25257e-44
TPI1	1.34167e-44
HIST1H4C	1.80156e-43
PDE6A	5.02055e-43
RP1	1.95843e-42
MAP2	2.93266e-42
KCNV2	2.37889e-41
IRX6	3.81378e-41
CA2	5.1778e-40
SNHG6	6.72983e-40
NRN1	1.21359e-38
STMN1	2.55156e-38
TMSB10	2.55897e-38
RPL32	4.81235e-38
MT-CO1	6.79099e-38
HSPA1B	1.22424e-37
RPL19	6.85735e-37
EEF1A1	8.72464e-37
KIF2A	2.13824e-36
RPS14	3.91756e-36
WSB1	4.7044e-36
RPS13	7.75536e-36
HSPA1A	2.65678e-35
HLA-A	3.07846e-35
RPS11	1.50371e-34
RPL13A	1.72106e-34
UCHL1	3.32471e-34
MIAT	6.26627e-34
TSPAN7	7.08493e-34
SIX6	1.22216e-33
RPS4X	2.5331e-33
RPS27	1.49285e-32
RPL23	2.41803e-32
CRABP2	6.83682e-32
ROBO2	9.31279e-32
EPB41L2	2.43931e-31
RPL3	1.45207e-30
GNGT2	2.24954e-30
OLFM1	2.37937e-30
CKB	3.25258e-30
AANAT	4.64537e-30
DHRS7	1.15811e-29
UBB	4.67169e-29
RBP1	9.33693e-29
PGK1	1.00086e-28
CCDC88A	8.43446e-28
KIF21A	1.27623e-27
CASC15	1.3178e-27
PSIP1	1.66063e-27
TTR	1.67857e-27
HIST1H1C	2.57475e-27
MCF2	2.71519e-27
OPN1MW	3.49864e-27
RPS18	5.57309e-27
SOX4	6.94212e-27
TSPAN3	1.00388e-26
RPL37A	2.05371e-26
C8orf46	2.1792e-26
TULP1	9.40572e-26
MAP4	2.59131e-25
AKAP9	3.75932e-25
CLUL1	4.59957e-25
RPLP2	4.78799e-25
BICD1	5.18888e-25
RPL6	5.28808e-25
RPL8	1.26377e-24
RPL10A	1.65336e-24
RPS16	1.67459e-24
OTX2	2.11584e-24
RPL30	2.78361e-24
FAM162A	6.14066e-24
HMGN5	1.05956e-23
B3GAT2	1.11701e-23
GNB3	2.00782e-23
OPN1SW	3.65869e-23
RPS27A	4.3714e-23
RPS3A	4.49522e-23
BLOC1S2	5.17892e-23
CFAP36	5.21551e-23
ARL6IP5	6.17055e-23
ENO2	7.82727e-23
RS1	1.66409e-22
STC1	1.77075e-22
LINC02115	2.37458e-22
RACK1	2.63618e-22
RPS9	3.12186e-22
RHOBTB1	3.37067e-22
CHCHD10	6.11902e-22
ITSN1	7.64205e-22
RPL27A	7.69895e-22
WI2-1896O14.1	8.34561e-22
PDE6B	1.11957e-21
EZH2	1.20315e-21
RPL21	1.2431e-21
TAPT1	1.27005e-21
PDE6C	1.2752e-21
MAP1B	1.42228e-21
SAMD7	1.56522e-21
GPR160	1.82088e-21
ITM2B	1.91798e-21
CCDC82	2.24346e-21
PKIB	2.27508e-21
NIPAL1	5.14381e-21
TUBA1B	5.66123e-21
FAU	1.08879e-20
RPL7	1.1145e-20
TPT1	1.26794e-20
RPL34	2.84779e-20
RPS15A	3.92658e-20
RPS19	4.95526e-20
CREG1	5.85675e-20
UBA52	7.26082e-20
RPL10	7.33948e-20
RRAD	8.17439e-20
NDUFA4	9.81005e-20
GNAS	1.38572e-19
RP11-240M16.1	2.60051e-19
NFKBIZ	3.43435e-19
RPS2	7.58407e-19
PDZPH1P	8.60445e-19
CGNL1	8.78349e-19
PGRMC1	9.00781e-19
DCT	9.56709e-19
RPL24	1.00357e-18
CTD-2524L6.3	1.09478e-18
RPL5	2.11353e-18
SPECC1	2.645e-18
HLA-B	2.88821e-18
RPL27	3.33311e-18
RPS24	3.57928e-18
RPS23	3.81196e-18
YBX1	4.38237e-18
ATP2B1	6.36413e-18
H3F3B	7.67538e-18
RPL11	8.98033e-18
RPS25	1.16404e-17
ANXA4	1.32561e-17
RPS5	1.40944e-17
ELOVL4	2.023e-17
RPS3	2.19781e-17
BAZ2B	2.27552e-17
PTMA	3.6033e-17
SPINK4	3.70222e-17
CAMK1D	4.36073e-17
HIST1H1E	4.87769e-17
RPS8	5.17932e-17
RPS15	5.7681e-17
SYTL4	8.73821e-17
LIMA1	1.15798e-16
PTPN13	1.18636e-16
FAM213A	1.39219e-16
WWC1	1.43033e-16
IGF2BP3	1.45174e-16
ACTG1	1.57543e-16
COTL1	2.01538e-16
RPS7	2.04488e-16
FTL	2.04685e-16
HSPA6	2.07969e-16
MT-ND5	2.35396e-16
PABPC1	2.39577e-16
FAM57B	2.86314e-16
RPL31	4.18846e-16
BNIP3	4.60978e-16
COL4A3	4.6629e-16
LRRC4C	4.78247e-16
RPL35A	5.977e-16
MATN2	6.40717e-16
GPR155	6.65788e-16
NACA	7.34898e-16
GNG5	9.01852e-16
RPL12	1.42901e-15
MEGF9	1.62977e-15
LMO4	1.96323e-15
KCNB2	1.97659e-15
PDC	2.62628e-15
RPL41	2.77484e-15
HRASLS	3.40518e-15
MT-CO2	3.58176e-15
TACC1	6.92053e-15
PEX5L	6.9851e-15
LGALSL	7.4499e-15
NXNL2	9.02175e-15
HES6	1.03576e-14
MAP6	1.09025e-14
FAM155A	1.24241e-14
MXRA5	2.36646e-14
RBP4	2.36945e-14
IMPG1	2.95077e-14
RPL38	3.07456e-14
PPP4R4	3.31822e-14
PBX1	5.03822e-14
ATP1B1	5.34184e-14
RPL7A	7.40879e-14
ATF4	7.86026e-14
PRCD	8.26585e-14
EMC1	8.52148e-14
TOX	9.17706e-14
RPL4	1.1961e-13
RPS12	1.34092e-13
ITM2C	1.35526e-13
MT-CYB	1.69438e-13
RPL35	1.93843e-13
LUZP2	2.69659e-13
APP	3.38679e-13
MT-CO3	3.962e-13
ALDH2	4.8415e-13
DEFB119	5.65813e-13
RP11-96L14.7	5.83747e-13
RGS2	5.95763e-13
DAXX	7.33094e-13
GABRG2	7.37338e-13
SLC44A1	1.20184e-12
ACTB	1.29709e-12
TMEM14B	1.37483e-12
MIR7-3HG	1.84995e-12
PROM1	2.3545e-12
HIST1H2AC	2.64533e-12
MOAP1	2.69226e-12
GPM6A	2.83656e-12
DYNLL1	3.18183e-12
SCAMP1	3.40206e-12
RPL18A	3.56422e-12
SLC24A4	4.97771e-12
UGCG	5.8548e-12
SON	5.90719e-12
OCIAD2	6.95309e-12
UQCRB	8.23684e-12
RP11-395G23.3	8.99218e-12
LMOD1	1.01411e-11
GABRR3	1.06603e-11
PRELID2	1.09008e-11
SLC24A2	1.21876e-11
KLHL18	1.26555e-11
TSPAN13	1.51188e-11
SMC3	1.70608e-11
PFDN5	1.7123e-11
RPS29	1.71492e-11
MBNL1	1.76341e-11
SEMA3C	2.03937e-11
ISOC1	2.24741e-11
RPL15	2.25285e-11
SEC61G	2.63968e-11
MLLT11	2.71451e-11
TUBB4B	2.81561e-11
C4orf3	3.07732e-11
RPGRIP1	3.27267e-11
MAPT	3.54729e-11
HEG1	3.81645e-11
WAPL	4.02473e-11
RP11-169K17.3	4.67471e-11
RPL26	5.36907e-11
KLF6	6.09647e-11
EDIL3	6.20476e-11
ANKRD33	7.5168e-11
ZBTB20	8.09209e-11
LYRM1	8.6244e-11
HIST1H2BD	9.10373e-11
ELOB	9.94138e-11
OTX2-AS1	1.06535e-10
GAPDH	1.1589e-10
FGF12	1.27047e-10
ARMC9	1.32666e-10
RPL23A	1.34031e-10
CADPS	1.36203e-10
PLEKHB1	1.39598e-10
HNRNPA2B1	1.51499e-10
ASPH	1.62018e-10
NDUFB4	1.87978e-10
FNBP1L	2.0388e-10
DPYSL5	2.33669e-10
RP11-87G24.2	2.37155e-10
ABCA1	2.3737e-10
GNG4	2.60553e-10
TUBA4A	2.61749e-10
CORO7	2.62254e-10
TTC3	2.87748e-10
RPL18	2.96384e-10
TMEM176B	3.07003e-10
SSX2IP	3.09343e-10
EMB	3.11783e-10
RPS20	3.18265e-10
RP11-1069G10.1	3.30412e-10
VAV3	3.35415e-10
CCKBR	3.43415e-10
DUSP1	4.23054e-10
RPL36	4.24182e-10
HSPB1	4.91979e-10
HSPH1	4.93373e-10
ISL2	5.10016e-10
ABCA5	5.8086e-10
FAIM	6.88099e-10
DPYSL3	7.04522e-10
MLXIP	7.49226e-10
BTF3	8.62547e-10
ABCA7	1.05358e-09
SEMA6D	1.08845e-09
GATM-AS1	1.08856e-09
HIST1H2AE	1.09424e-09
RPS21	1.13397e-09
CHGA	1.37689e-09
RSPH1	1.41222e-09
NEGR1	1.42358e-09
THSD7A	1.43768e-09
DTNBP1	1.48289e-09
DDIT3	1.49205e-09
BTG1	1.57703e-09
RPS17	1.58436e-09
NEUROD1	1.6236e-09
MAP1LC3B	1.77942e-09
TENM2	1.85515e-09
UBL5	1.8917e-09
PCOLCE2	1.91581e-09
MGST3	2.31636e-09
LRRC57	2.35779e-09
RP11-5O24.1	2.48412e-09
RPL14	2.55885e-09
RP11-531A24.3	2.69625e-09
ATP1B2	2.83413e-09
CROCC	2.85569e-09
RASSF2	3.28919e-09
LRRC39	3.69399e-09
MAGEH1	3.91271e-09
APMAP	4.21986e-09
SND1	4.35195e-09
CHN2	4.65465e-09
CD27-AS1	4.90728e-09
UQCRH	5.17427e-09
FAM84B	5.49228e-09
SLC29A4	5.50934e-09
ALDOC	5.53816e-09
MGLL	5.64582e-09
DDRGK1	6.00402e-09
NRG1	6.02399e-09
CEP112	6.20284e-09
RBP7	6.36248e-09
OSBPL8	6.76133e-09
RABL3	6.96255e-09
MT-ND4	7.10113e-09
RAB41	7.22884e-09
TIMELESS	7.69696e-09
RTN4	7.80699e-09
PGRMC2	7.8686e-09
DDX5	8.00374e-09
HNRNPDL	8.25958e-09
RNF8	8.36948e-09
RAB3B	8.50397e-09
SYCE1L	8.87755e-09
SNCA	8.92646e-09
AKAP7	9.0054e-09
ARRDC3	9.79739e-09
DMD	9.85886e-09
SRSF3	9.89721e-09
EEF1B2	1.09932e-08
PKP2	1.1444e-08
DYNC1I2	1.27246e-08
HLTF	1.48837e-08
IFI27L2	1.52708e-08
RAX	1.62172e-08
SH3GL2	1.64715e-08
SLC6A17	1.82504e-08
RPL39	1.91429e-08
PRDX5	1.92238e-08
KIF19	1.93128e-08
TP53INP2	1.94435e-08
PKM	2.18274e-08
WDR54	2.23384e-08
AMER2	2.23985e-08
TXNDC12	2.29634e-08
ZFHX4	2.33088e-08
BARD1	2.40121e-08
PCSK1N	2.43439e-08
VOPP1	2.53332e-08
NEDD4L	2.67448e-08
TXNIP	2.75159e-08
IFI16	3.04931e-08
ARHGAP42	3.08379e-08
SYNE2	3.20053e-08
TPBG	3.40107e-08
NREP	3.42694e-08
CYCS	3.4436e-08
PPM1J	3.47028e-08
ARHGAP10	3.94221e-08
NME1	3.98349e-08
DAP	4.04037e-08
SLC6A6	4.21174e-08
FEZ2	4.2194e-08
MYL6	4.29559e-08
SPTSSA	4.34734e-08
ACLY	5.23181e-08
PRDX1	6.01495e-08
HIST2H2BE	6.0219e-08
UBXN4	6.23379e-08
SPAG16	6.33246e-08
ZFAS1	6.5185e-08
RXRG	6.8199e-08
NFE2L2	6.93151e-08
SRRM4	7.20262e-08
AMOTL2	7.58163e-08
EEF2	7.61107e-08
UNC13C	7.63804e-08
CNGA1	7.77973e-08
ITGA6	7.86109e-08
KIAA1217	8.12418e-08
PARP9	8.64057e-08
ALDOA	1.01471e-07
OPTN	1.06499e-07
VDAC1	1.07161e-07
TAGLN2	1.08097e-07
OSBP2	1.09313e-07
RAX2	1.11807e-07
ATP5E	1.13013e-07
CNTNAP2	1.22883e-07
NPPC	1.2321e-07
MT-ATP6	1.23963e-07
SELENOM	1.26677e-07
DCAF1	1.35522e-07
THRB	1.41723e-07
YBX3	1.43383e-07
TDRG1	1.49637e-07
SNRPD2	1.55488e-07
NFASC	1.67684e-07
ECHDC2	1.80584e-07
CD63	1.91859e-07
SLC38A1	1.9434e-07
UBC	1.95443e-07
FAM19A4	2.04031e-07
LEMD1	2.0849e-07
NEIL2	2.0976e-07
GLYATL1	2.12965e-07
INTS13	2.34193e-07
CDK5R1	2.45179e-07
CTC-304I17.6	2.45739e-07
SCD5	2.49246e-07
GRSF1	2.63812e-07
OGFOD1	2.74553e-07
DPP4	2.92997e-07
IGSF9	3.13754e-07
CCDC144CP	3.35637e-07
RPL9	3.47859e-07
DPCD	3.53167e-07
EIF3H	3.7454e-07
BCL2L11	3.97384e-07
SEC62	4.04899e-07
ATP5G2	4.08995e-07
RTN3	4.22059e-07
CABP2	4.31058e-07
ANK2	4.4384e-07
POLR2L	4.59561e-07
TIA1	4.65342e-07
NOS1AP	4.70168e-07
HOOK1	4.72336e-07
TMEM14A	4.76315e-07
NKD1	4.78985e-07
STAT4	4.83245e-07
TLE1	4.98778e-07
RBP3	5.05484e-07
XKR4	5.10262e-07
NEUROG1	5.42679e-07
GADD45A	5.43128e-07
PPFIBP1	5.68793e-07
GSTA4	5.80035e-07
RAI14	5.89941e-07
SYT13	5.978e-07
PPP1R21	6.27156e-07
PPP2R2B	6.38738e-07
NUCB2	6.55075e-07
RP11-490M8.1	6.6556e-07
CRYBG3	6.77179e-07
NBEA	6.79089e-07
EID1	7.02346e-07
EIF1	7.07579e-07
H2AFV	8.17165e-07
METTL16	8.24428e-07
KIF5C	8.26648e-07
PNPLA3	8.76661e-07
TMA7	9.10735e-07
OGFRL1	9.13232e-07
MED18	1.03438e-06
ORAI2	1.04416e-06
RP4-604A21.1	1.04582e-06
SEMA3A	1.04665e-06
TMEM237	1.05325e-06
RP11-25K19.1	1.06635e-06
MRPL17	1.07068e-06
FMN2	1.10887e-06
ARHGEF4	1.13635e-06
CANX	1.20642e-06
STIP1	1.30804e-06
DGKD	1.30939e-06
BBX	1.32476e-06
ERN1	1.34337e-06
MRPS25	1.35e-06
C8orf34	1.35725e-06
SNTB2	1.36006e-06
CACYBP	1.36926e-06
GRB2	1.3805e-06
SCRN1	1.38407e-06
TFPI2	1.48809e-06
AHI1	1.59374e-06
ACIN1	1.596e-06
HSPD1	1.73619e-06
AKAP13	1.77414e-06
RP11-434D9.1	1.81552e-06
MAOA	1.8502e-06
CCT7	1.86076e-06
IDH1	1.9487e-06
COX7C	1.97829e-06
FUS	2.10341e-06
SAT2	2.11859e-06
CLSTN1	2.14213e-06
SULF1	2.17386e-06
FAM171B	2.19243e-06
SUCO	2.20634e-06
NEBL	2.21045e-06
RPL28	2.30865e-06
FMN1	2.33317e-06
MTUS1	2.39381e-06
AC003075.4	2.43718e-06
WEE1	2.4971e-06
ANKRD6	2.58144e-06
RPS4Y1	2.61785e-06
ANXA5	2.68159e-06
BHLHE41	2.70801e-06
H3F3A	2.72322e-06
RICTOR	2.85961e-06
LIN7A	2.88461e-06
CHRNA3	2.90085e-06
FAM135B	2.91509e-06
LRIT3	2.96005e-06
FAM19A3	3.05648e-06
EWSR1	3.06531e-06
ANK1	3.07779e-06
ANK3	3.11857e-06
NR3C1	3.14327e-06
RTBDN	3.21987e-06
