# Supplementary material for: Investigating cone photoreceptor development using patient-derived NRL null retinal organoids
Source: Commun Biol. 2020 Feb 21;3:82. doi: 10.1038/s42003-020-0808-5 (PMC7035245; doi:10.1038/s42003-020-0808-5)
Supplement: Supplementary file 8 — Supplementary Data 5 [file 42003_2020_808_MOESM8_ESM.xls]

## Sheet: DE_cone_states
gene	pval
RPS4X	1.80054e-159
RPS4Y1	1.49461e-146
OPN1SW	1.79343e-62
RPL34	2.35358e-57
TTR	2.04646e-52
TMSB4X	1.48728e-47
MALAT1	3.03862e-47
DDX3Y	2.71308e-46
MT-ND4	2.68227e-44
MAP1B	2.08408e-43
GSTP1	1.79823e-42
MT-CYB	1.34967e-39
TXLNGY	2.03784e-37
GNGT1	5.77882e-37
DMD	5.38542e-36
MT-ND5	4.40141e-32
CABP5	4.1574e-27
TTTY15	3.83852e-25
USP9Y	9.44795e-24
MT-ATP6	1.7446e-23
COX6C	3.2605e-23
HRASLS	8.3243e-23
NDUFA4	3.06221e-22
CKB	6.64002e-21
ARR3	1.28898e-20
RS1	1.26706e-19
FTH1	1.77727e-18
NRL	3.07417e-18
YBX1	5.24083e-18
PDE6H	1.52612e-17
AIPL1	2.2758e-17
RPL35A	2.96832e-17
NREP	3.09229e-17
BEX3	4.44393e-17
NDUFS5	4.63079e-17
RSPH1	5.74818e-17
RP5-958B11.2	7.40559e-16
CRABP2	9.35151e-16
MORF4L2	1.03772e-15
COX7A2	1.13865e-15
GNAT1	2.75895e-15
RPS2	5.39786e-15
TYW3	5.54929e-15
RP5-958B11.1	1.0953e-14
EIF1AY	1.67242e-14
PCP4	2.9359e-14
RPL27	2.97886e-14
GAPDH	3.95974e-14
SMS	4.87357e-14
ANK2	5.43419e-14
JPX	6.5424e-14
CCDC141	6.81041e-14
TTN	8.49677e-14
RPL13P12	8.98962e-14
RPL24	1.00358e-13
RPL21	2.37548e-13
RPL41	3.11215e-13
ACSL4	6.10982e-13
RP11-155D18.13	6.89924e-13
ITM2C	7.89306e-13
PSMD5-AS1	2.08045e-12
UQCRQ	2.09151e-12
BLOC1S2	2.27229e-12
SMARCA1	3.41874e-12
RAD17	3.75326e-12
MATN2	7.24879e-12
CPE	7.54759e-12
GYG2P1	8.31779e-12
UBB	8.62085e-12
BEX2	1.29411e-11
DCT	2.10596e-11
COX7B	2.72124e-11
ROM1	2.91183e-11
CCDC173	3.66547e-11
ENO2	5.03361e-11
PSMD10	6.44607e-11
RPS15	6.44931e-11
UTY	1.82029e-10
ISOC1	2.11314e-10
RCVRN	2.4716e-10
PCBP4	2.53837e-10
RPL37A	2.75599e-10
NME1	3.46797e-10
PABPC1	4.25585e-10
SLC39A5	5.74202e-10
UQCRB	5.95825e-10
ZNF880	8.51417e-10
GRK7	9.41597e-10
HPRT1	1.04846e-09
CHCHD2	1.09501e-09
PGK1	1.136e-09
FSIP2	1.73407e-09
NDUFB4	1.77792e-09
RPL38	2.27145e-09
HIST1H4C	2.57895e-09
PRDX4	2.75671e-09
CNGB1	3.00856e-09
NR2E3	3.24814e-09
GABRG2	3.87006e-09
NDUFB11	4.12889e-09
COX7C	4.13788e-09
TERF2IP	5.07135e-09
TAPT1	5.15695e-09
ELOB	5.20759e-09
RPL35	6.90424e-09
RPLP2	7.70463e-09
ATP5G3	8.11609e-09
ETF1P2	8.38475e-09
SCG3	1.2347e-08
CRYZ	1.86528e-08
HSP90AA1	2.06449e-08
HLA-V	2.1401e-08
RBP3	2.18591e-08
C1D	2.2097e-08
TCEAL3	2.33783e-08
CCDC136	2.44097e-08
RP4-604A21.1	2.69776e-08
WSB1	2.72983e-08
GPM6B	2.93147e-08
WDR66	2.98679e-08
UBA52	2.99958e-08
PARK7	3.28226e-08
RPS7	4.03097e-08
MOAP1	5.83284e-08
PTMA	6.6131e-08
COX6B1	6.77833e-08
RPS19	7.42222e-08
LAPTM4B	7.97558e-08
RPL23	9.13626e-08
AF127577.8	9.92549e-08
RPS27A	1.08139e-07
TTC3	1.38305e-07
GJC1	1.40682e-07
AHI1	1.47594e-07
POMP	1.47742e-07
RPL36	1.57693e-07
IFI27	1.63692e-07
COPS9	1.66495e-07
RRAD	1.79142e-07
HINT1	1.82286e-07
RPS8	1.91557e-07
RPL10A	2.13942e-07
USP11	2.2289e-07
RPLP0	2.45243e-07
DCBLD2	2.647e-07
GABPB1-AS1	2.66054e-07
RP11-87G24.2	2.78353e-07
C8orf46	3.18046e-07
EIF2S3	3.52822e-07
TMA7	3.67375e-07
NDUFB2	4.02245e-07
BAZ2B	4.75669e-07
ATP5H	4.81911e-07
RPS24	5.25341e-07
UQCR10	5.42745e-07
UBL5	6.94417e-07
SAMD7	7.28865e-07
HIST1H1C	8.51267e-07
AGGF1	8.85157e-07
JHDM1D-AS1	9.43769e-07
SLC40A1	1.14409e-06
RPL7	1.28414e-06
RPL31	1.36165e-06
ZCWPW2	1.36246e-06
MRPS18C	1.40256e-06
RPL8	1.40363e-06
ITM2B	1.46603e-06
STAG2	1.49677e-06
TTC3P1	1.52969e-06
AP1S2	1.60491e-06
GNB1	1.66932e-06
AC004556.1	1.67031e-06
UNC119	2.15789e-06
SEC11C	2.18382e-06
FRG1HP	2.24638e-06
TCEAL9	2.27627e-06
LHX3	2.35787e-06
LINC02208	2.6953e-06
DYNLL1	2.74954e-06
C14orf2	3.02898e-06
PRDX5	3.17589e-06
EFCAB1	3.22669e-06
ZNF37A	3.30012e-06
BEX4	3.36268e-06
