# Supplementary material for: Investigating cone photoreceptor development using patient-derived NRL null retinal organoids
Source: Commun Biol. 2020 Feb 21;3:82. doi: 10.1038/s42003-020-0808-5 (PMC7035245; doi:10.1038/s42003-020-0808-5)
Supplement: Supplementary file 9 — Supplementary Data 6 [file 42003_2020_808_MOESM9_ESM.xls]

## Sheet: rod_states_wt_l75p
gene	pval
ROM1	0
TTR	0
GNAT1	0
FABP7	2.89856e-307
NRL	1.34542e-229
SAMD7	1.33071e-210
ISOC1	3.03513e-174
CADM1	2.28083e-168
AIPL1	5.41555e-168
CNGB1	2.92825e-166
RCVRN	5.08696e-164
OPN1SW	6.46525e-154
NR2E3	1.44826e-136
GNB1	1.54711e-126
RPS4Y1	5.82922e-114
CABP5	5.27409e-106
UNC119	1.81417e-93
PDE6H	2.5817e-90
DST	1.06094e-84
PDE6G	1.7634e-80
MT-ATP6	1.32465e-69
EEF1A1	3.16475e-69
SAG	2.50832e-63
RAX2	3.25316e-63
KIF5B	7.53152e-58
RPLP1	9.90256e-58
DMD	1.59703e-55
RPS6	2.87482e-50
TMSB4X	3.05182e-50
GPR160	3.97814e-47
CKB	6.25232e-46
PCP4	3.2111e-45
RPL13A	6.97098e-45
B2M	6.56721e-44
MT-ND4	7.76948e-44
PTPRZ1	2.26209e-43
SPTBN1	2.87738e-42
MT-CYB	8.6759e-41
REEP6	2.10215e-40
RP1	1.49083e-35
DDX3Y	6.00379e-35
WI2-1896O14.1	3.26795e-34
ARR3	1.4244e-33
PDE6A	1.53412e-32
ROBO2	1.54837e-32
SLC29A4	4.13172e-32
NCKAP5	1.75193e-31
MORF4L2	2.19325e-30
SNHG6	9.1086e-30
CADPS	2.95423e-29
RPS4X	4.5234e-28
PRDX1	5.16504e-28
DCT	2.36927e-26
ALDOC	2.96444e-26
PRUNE2	3.67162e-26
CCDC136	2.19173e-25
ACBD6	2.88952e-25
RPS2	1.2256e-24
ZNF326	2.37381e-24
CTD-2524L6.3	3.15398e-24
HLTF	3.45753e-24
PRNP	3.64686e-24
DARS	7.68488e-24
CASC15	1.34794e-23
HMGN2	9.52376e-23
BEX3	1.09449e-22
SPTSSA	3.03834e-22
RPS16	3.12976e-22
PDC	3.88027e-22
MTATP6P1	2.09017e-21
TXLNGY	2.66611e-21
MT-RNR1	4.2239e-21
RPL13	7.79602e-21
TTN	1.13814e-20
CLUL1	1.25831e-20
STC1	1.4992e-20
LHX4	2.4432e-20
FTH1	3.254e-20
ATP1B1	3.61005e-20
RPL10	1.19459e-19
JPX	1.24364e-19
PEX5L	1.79642e-19
ALDH2	2.64827e-19
VSX1	6.42883e-19
RPS11	6.4755e-19
C8orf46	6.89189e-19
CPE	7.92272e-19
MAP2	8.94552e-19
MIAT	1.0827e-18
NIPAL1	4.20373e-18
MAPT	7.54703e-18
DDIT3	9.08409e-18
SAMD11	1.01972e-17
SHTN1	1.68742e-17
ARHGAP10	1.6905e-17
BEX2	2.25516e-17
PDE6B	2.525e-17
DHRS7	2.70563e-17
MXRA5	3.9664e-17
RPL27A	5.62884e-17
CADM3	8.84261e-17
MT-ND5	9.32741e-17
PLEKHA5	9.79092e-17
TTTY15	9.81433e-17
ITGA6	1.23194e-16
PALMD	1.27857e-16
RPL6	1.38081e-16
RPL19	1.44961e-16
MT-CO1	2.09613e-16
RPS14	2.29287e-16
EIF1AY	2.58365e-16
RBP1	3.0804e-16
SERPINF1	3.14205e-16
ZDHHC22	4.35244e-16
C6orf48	5.28948e-16
NAP1L3	7.37866e-16
NEIL2	2.18003e-15
PRDM1	4.57585e-15
ARL4D	5.01857e-15
RPL3	6.94156e-15
RPS5	8.56238e-15
PIK3R1	9.18606e-15
RPS13	1.28192e-14
RPLP0	1.29378e-14
RPS7	1.47252e-14
RPS23	1.58293e-14
FAM161A	1.83549e-14
H2AFZ	2.88784e-14
RORB	2.9769e-14
EMC1	6.6096e-14
USP9Y	7.57974e-14
ITM2C	8.45339e-14
RPL4	1.15452e-13
MAP1LC3B	1.76225e-13
RASSF2	1.84386e-13
MAP3K7CL	2.01051e-13
RPS27	2.09192e-13
AANAT	2.48741e-13
PRKG2	3.10435e-13
EIF1	3.26392e-13
HIST1H2BG	3.3094e-13
TCEAL9	4.80018e-13
NEUROD1	5.82214e-13
PLP1	6.01381e-13
CHN2	6.54769e-13
RPL7A	7.83323e-13
PSMD5-AS1	7.86985e-13
PSMD10	8.1194e-13
FOS	8.3839e-13
MBNL1	9.5007e-13
LNPK	1.82604e-12
SPAG16	3.52642e-12
TDRD9	3.62563e-12
RPS3	3.92363e-12
GNAT2	4.69441e-12
RP11-6E9.5	4.82527e-12
RPS3A	6.47437e-12
PPP2R2B	7.66214e-12
GSTP1	1.08016e-11
SEC14L2	1.11103e-11
TMX4	1.37721e-11
FRMD4A	1.4251e-11
TPM1	1.61309e-11
PSIP1	1.78352e-11
SMARCA1	1.88983e-11
GABRR3	2.86465e-11
TPI1	2.88469e-11
HSP90AB1	3.24207e-11
BICD1	3.45393e-11
RPS9	3.6227e-11
CCKBR	3.92998e-11
NDNF	4.30088e-11
RUFY3	6.67154e-11
WASF3	6.71158e-11
CLCN3	7.81486e-11
HPRT1	8.58081e-11
NREP	8.74875e-11
RPS12	8.95895e-11
KCNH6	1.07831e-10
CC2D2A	1.33795e-10
CRABP2	1.38992e-10
PHF6	1.48751e-10
SPECC1	1.68799e-10
GREM2	1.86843e-10
TAGLN2	1.89898e-10
FSIP2	2.25928e-10
KCNAB1	2.35672e-10
UTY	2.38151e-10
RPS18	2.59849e-10
RPL23	3.34882e-10
FTX	3.51632e-10
ABCA5	4.26997e-10
RPS15A	4.36536e-10
CNGB3	4.74361e-10
SLITRK6	4.99974e-10
KIF5C	5.69097e-10
OSBPL8	5.77979e-10
STMN4	6.0529e-10
SMS	6.10524e-10
ELFN1	6.22995e-10
WAPL	6.95222e-10
USP11	7.38419e-10
COPZ1	1.02901e-09
MT-RNR2	1.04704e-09
CADM3-AS1	1.11074e-09
MYL6	1.2685e-09
MSX1	1.28882e-09
MEG3	1.28883e-09
EPB41L2	1.36137e-09
UGCG	1.3965e-09
ENAH	1.67224e-09
CYCS	1.79144e-09
GABPB1-AS1	2.30372e-09
GNB5	2.84845e-09
SLC27A6	3.01685e-09
KLK10	3.08617e-09
METTL16	3.22856e-09
GNGT1	3.47809e-09
PRDX4	4.14217e-09
MAPRE2	4.28407e-09
CNGA1	4.86888e-09
SEC62	5.05371e-09
GSTM3	5.40794e-09
CLCN4	5.45021e-09
DAXX	5.63633e-09
FHOD3	5.63977e-09
NDUFAB1	5.89919e-09
TTC3P1	6.02805e-09
GADD45A	6.29479e-09
PCSK5	7.81568e-09
HSPA1A	7.82407e-09
RP5-958B11.1	7.89962e-09
GPR180	8.4299e-09
TXLNG	8.55289e-09
GNAI3	8.62246e-09
CANX	9.90632e-09
PPA1	1.00846e-08
STAG2	1.06316e-08
FAR2P1	1.09549e-08
2019-09-04	1.15733e-08
EFR3A	1.16647e-08
EIF2S3	1.17615e-08
FZD10-AS1	1.24605e-08
RIDA	1.2528e-08
NEUROG1	1.28478e-08
RGS2	1.43801e-08
NEBL	1.50411e-08
TCEAL8	1.55832e-08
FAM107A	1.59616e-08
MT-ND1	1.63407e-08
RBBP7	1.65002e-08
EFHC1	1.6875e-08
PTPRE	1.73281e-08
MCC	1.75211e-08
KIF19	1.98496e-08
EZH2	2.05035e-08
FAM19A4	2.39232e-08
TMEM138	2.55311e-08
IGSF9	2.61318e-08
EIF5	2.87209e-08
SARS	3.04214e-08
TCEAL1	3.12399e-08
TXNIP	3.30565e-08
ESAM	3.35745e-08
GNAO1	3.49809e-08
TRAK2	3.83981e-08
SIX6	3.961e-08
SYAP1	4.44453e-08
CLTB	4.50131e-08
DAP3	4.52843e-08
DDHD2	4.65414e-08
ABCA1	4.70229e-08
H3F3B	4.85343e-08
CCDC141	5.03172e-08
TUBB4B	5.31527e-08
ATF4	5.56337e-08
KCNG4	5.70096e-08
SLC38A1	5.78104e-08
PAFAH1B1	5.85217e-08
YBX1	6.40728e-08
PHACTR2	6.45431e-08
UNC13C	6.48138e-08
TYW3	6.88357e-08
UPP1	7.14567e-08
GUK1	7.31981e-08
RHOBTB3	7.82643e-08
SLC6A17	7.90725e-08
KCNIP4	8.32378e-08
COL16A1	8.42709e-08
PLA2G12A	8.57464e-08
KIF21A	9.33525e-08
TACC1	9.35011e-08
FABP12	9.48146e-08
RIMS2	9.61306e-08
PPEF2	9.71348e-08
LBH	1.11233e-07
TRAM1	1.22633e-07
OCIAD2	1.28919e-07
RPL37A	1.52051e-07
ATP5C1	1.57636e-07
MAP6	1.77146e-07
NCAPG	1.87273e-07
CPLX2	1.93808e-07
UBE2E3	1.97184e-07
ACSL4	2.06831e-07
HMGN5	2.07496e-07
CROCC	2.16292e-07
RACK1	2.45421e-07
DDRGK1	2.4686e-07
TDRD7	2.6163e-07
HOOK1	2.67056e-07
STMN1	2.83899e-07
KLHL18	2.87085e-07
RPL30	2.89238e-07
SUPT16H	2.91571e-07
HSPH1	3.10046e-07
CUL1	3.103e-07
UBE2E2	3.11236e-07
TMEM108	3.25683e-07
NPTX1	3.34762e-07
RP11-395G23.3	3.65322e-07
RPS20	3.97271e-07
RPS25	4.00082e-07
CNTNAP2	4.10652e-07
MRPS6	4.20715e-07
OPTN	4.49739e-07
YPEL2	4.61106e-07
COX14	4.69233e-07
RAB9B	4.82228e-07
CHRM3	4.83489e-07
SYCE1L	4.90831e-07
TLK1	5.12157e-07
OGFRL1	5.21931e-07
LEMD1	5.34589e-07
PLEKHB1	5.40877e-07
DUSP1	5.62613e-07
MEGF10	5.78904e-07
AKAP9	5.94357e-07
MT-ND2	6.18663e-07
SMC3	6.20315e-07
PLCD3	6.23908e-07
NPPB	6.31306e-07
SPG20	6.57347e-07
SLC3A2	6.67473e-07
ANK2	6.75875e-07
ATP5A1	6.95092e-07
R3HCC1	7.03403e-07
ACLY	7.2258e-07
TMEM38B	7.56563e-07
RP11-490M8.1	7.98613e-07
HMGN1	8.43083e-07
GRIK1	8.47821e-07
NAA25	8.97302e-07
MDM2	9.16236e-07
CREG1	9.41421e-07
JUNB	9.66985e-07
TMCC1	9.94572e-07
ADGRL3	1.01204e-06
ARL5C	1.03359e-06
BTG1	1.06277e-06
RGS9	1.13278e-06
RXRG	1.13618e-06
SNTB2	1.17331e-06
SH2D4A	1.1951e-06
ANKRD33B	1.19964e-06
VAV3	1.2113e-06
LUZP2	1.22337e-06
ATCAY	1.25714e-06
ETNK2	1.28466e-06
CEBPG	1.37363e-06
WWC1	1.43745e-06
COX6C	1.52992e-06
DGKD	1.56193e-06
ZFAS1	1.58199e-06
RRAGD	1.5829e-06
ABCA7	1.59942e-06
ITSN1	1.60575e-06
MARK3	1.80149e-06
ZSCAN30	1.84183e-06
GYG1	1.88491e-06
WDR44	1.89216e-06
SCAMP1	2.02875e-06
TYW5	2.04661e-06
ZFYVE16	2.08611e-06
RP11-379K17.4	2.14541e-06
CNGA3	2.14964e-06
HSPA9	2.2574e-06
PRCD	2.32426e-06
CDKN1C	2.6098e-06
CCS	2.64418e-06
LCORL	2.67527e-06
MRLN	2.75126e-06
STRIP2	2.80777e-06
PDLIM3	2.90892e-06
RPLP2	3.14172e-06
HLA-A	3.31112e-06
CPEB1	3.40906e-06
