# Supplementary material for: Investigating cone photoreceptor development using patient-derived NRL null retinal organoids
Source: Commun Biol. 2020 Feb 21;3:82. doi: 10.1038/s42003-020-0808-5 (PMC7035245; doi:10.1038/s42003-020-0808-5)
Supplement: Supplementary file 10 — Supplementary Data 7 [file 42003_2020_808_MOESM10_ESM.xls]

## Sheet: DE_blue_vs_red
gene	pval
CKB	0
FABP7	0
GUCA1A	0
GUCA1B	0
GUCA1C	0
GUK1	0
ISOC1	0
MALAT1	0
PDE6H	0
TMSB4X	0
GNGT1	2.69815e-303
UNC119	1.07622e-245
TTR	1.1683e-230
MPP4	5.11352e-221
ARR3	7.25273e-210
MT-CYB	4.39996e-188
SAMD7	4.00806e-187
MT-ND4	7.72154e-171
MYL4	5.89202e-168
OPN1SW	1.47555e-154
KCNV2	6.36644e-143
MT-ND5	2.04568e-131
RPS4Y1	2.9886e-117
DMD	3.23917e-101
MT-ATP6	1.04521e-98
ITM2C	5.11994e-96
MT-RNR2	1.13563e-92
RCVRN	1.80158e-83
MRLN	1.63058e-81
AIPL1	2.74496e-80
PDC	1.94739e-79
KIF5B	1.66152e-74
CA2	9.09478e-74
IRX6	2.86667e-73
TUBA1B	1.27149e-72
ATP1B1	2.40265e-72
PRCD	4.19125e-72
OPN1MW	1.31922e-71
CPE	1.87086e-71
RPS4X	5.26018e-71
MAP1B	1.73375e-70
HSP90AA1	2.67387e-69
NREP	4.06903e-66
SOX4	2.96948e-65
MYL6	1.27365e-62
EIF1	1.81408e-60
SEPT4	3.80045e-60
CC2D2A	9.89067e-60
CTD-2050N2.1	2.35461e-59
CNGB3	1.03924e-56
PLEKHB1	1.17289e-55
RAX2	2.6621e-55
H3F3B	1.63299e-52
TMSB10	1.76474e-52
XRCC4	1.21085e-51
PPA1	1.06222e-50
MOAP1	1.42912e-50
WSB1	1.26346e-49
LBH	1.30783e-49
DNAJB1	7.95988e-47
GNGT2	1.37946e-46
RP11-240M16.1	1.60931e-44
GNAT2	3.7468e-43
CNGB1	7.21161e-43
RIMS2	8.35419e-43
ARL6IP5	1.25479e-42
OTX2	9.88458e-42
PCP4	1.30585e-41
COTL1	1.42603e-41
PRDX1	4.46431e-41
RPL34	1.09005e-40
ENO2	2.25928e-40
DDX3Y	1.11913e-39
LMOD1	6.66296e-39
RBP3	2.26767e-37
ITSN1	4.63823e-37
MCF2	7.35307e-37
CCDC136	5.49793e-36
DTNBP1	6.18961e-36
PDE6C	1.91868e-35
UCHL1	2.18965e-35
GNB3	2.75705e-35
CPLX4	8.98615e-35
FTH1	1.29201e-34
PLA2G5	2.84724e-34
B2M	7.43602e-34
DCT	1.68425e-33
TSPAN7	6.18573e-33
TULP1	9.28339e-33
CABP5	1.87714e-32
PIK3R1	3.75703e-32
SCG3	3.92678e-32
KIF2A	9.44789e-32
TXLNGY	1.70762e-31
ITM2B	1.86335e-31
STMN1	3.64807e-31
TMEM14B	4.76072e-31
MORF4L2	1.2224e-30
CADM3	1.24195e-30
PKIB	1.79067e-30
OLFM1	1.80325e-30
RABL3	2.05931e-30
DPYSL3	2.38393e-30
MT-CO2	3.8283e-30
GADD45A	5.19627e-30
NEUROD4	6.18565e-30
RSPH1	2.01393e-29
CFAP36	7.1095e-29
PROM1	1.04243e-28
TPM1	1.13387e-28
GAPDH	1.20682e-28
EEF1A1	1.48165e-28
HSPH1	5.34106e-28
HIST1H4C	7.71562e-28
SMS	1.13046e-27
VOPP1	3.29324e-27
FAM57B	4.32877e-27
TSPAN3	6.39609e-27
NXNL2	7.49079e-27
CHRNA3	1.24835e-26
NRL	1.44746e-26
PPP4R4	1.67384e-26
HRASLS	2.3882e-26
PGRMC1	2.41957e-26
CCDC82	3.28725e-26
FAM155A	3.64296e-26
RRAD	7.38895e-26
GNAI3	9.25449e-26
RHOBTB1	2.48718e-25
RP11-1069G10.1	2.75672e-25
GABRG2	3.8811e-25
BLOC1S2	4.66041e-25
RP11-356I2.4	5.4734e-25
ACBD6	6.18731e-25
MTATP6P1	6.9038e-25
FAM107A	9.00714e-25
TMEM14A	1.28468e-24
HES6	1.5414e-24
ALDOC	1.55602e-24
MT-RNR1	4.981e-24
TENM2	5.83106e-24
MRPS6	6.24899e-24
GPR155	1.03448e-23
GSTP1	1.19442e-23
MEGF9	2.07346e-23
NDUFA4	4.31419e-23
RPLP0	5.72791e-23
BMP7	6.21754e-23
LIMA1	9.60069e-23
ZDHHC22	1.00891e-22
SLC39A5	1.24571e-22
MAP2	1.29587e-22
CRYBG3	1.82338e-22
C6orf48	2.15952e-22
DARS	3.64069e-22
RS1	4.64388e-22
PPP2R2B	6.21147e-22
ROM1	1.09671e-21
CREG1	1.5727e-21
ANXA4	5.34308e-21
GREM2	1.11573e-20
TTTY15	1.21118e-20
MATN2	1.63608e-20
PLP1	2.54408e-20
MAP4	2.72258e-20
SLC24A2	4.12681e-20
SIX6	5.41628e-20
AKAP9	6.68392e-20
RPL41	1.07901e-19
COL4A3	1.399e-19
LHX4	1.45141e-19
GNAT1	1.90085e-19
USP9Y	2.13866e-19
AHI1	2.20555e-19
ANKRD33	2.89829e-19
PABPC1	3.45014e-19
MT-CO1	3.47663e-19
MEF2C	5.02822e-19
NCKAP5	8.51627e-19
ACTB	1.21528e-18
VSX1	1.43544e-18
NME1	1.61644e-18
LINC02115	1.68695e-18
KCNB2	1.81174e-18
BAZ2B	2.70548e-18
GNAS	2.75305e-18
EZR	2.94391e-18
BEX3	4.2561e-18
EMB	4.25754e-18
HLA-B	4.34348e-18
TUBA4A	4.98566e-18
FOS	5.57299e-18
SLC3A2	6.30068e-18
RTBDN	6.3323e-18
PALMD	8.30269e-18
H2AFZ	9.01003e-18
TMX4	9.18245e-18
PDE6D	9.64947e-18
DZIP3	1.08176e-17
PRDM1	1.08801e-17
HSPA1B	1.2568e-17
NFKBIZ	1.29048e-17
PTPN13	1.44535e-17
SELENOW	1.45384e-17
KIF21A	1.48923e-17
RNF8	1.81162e-17
RPGRIP1	2.29439e-17
RGS9	2.39106e-17
ELOVL4	2.55439e-17
HIST3H2A	2.83411e-17
MLXIP	3.74586e-17
MT-CO3	3.95955e-17
FHOD3	4.39356e-17
CADM3-AS1	4.87285e-17
HLA-A	5.09583e-17
JPX	5.72424e-17
ZFHX4	1.2543e-16
EGR1	1.61494e-16
PARP1	2.33176e-16
HSPE1	2.59931e-16
BAIAP2L1	2.6658e-16
TUBA1A	2.97775e-16
AC007349.7	3.53848e-16
HSPA6	3.71717e-16
TAPT1	3.87275e-16
IGFBP7	4.52043e-16
GSG1	4.99097e-16
LRRC4C	5.23181e-16
EIF5	5.30532e-16
RP11-531A24.3	5.95988e-16
HIST1H1C	7.12349e-16
LAPTM4B	8.3631e-16
PKM	9.35783e-16
NRN1	1.07271e-15
THRB	1.11545e-15
NPPC	1.17471e-15
ASPH	1.35254e-15
NOS1AP	1.47024e-15
PPM1J	1.82759e-15
CCDC88A	2.00301e-15
TTN	2.13667e-15
B3GAT2	2.56295e-15
ZNF326	3.58478e-15
PHYHIPL	4.75328e-15
ARMC9	6.16819e-15
SON	6.36142e-15
IMPG1	6.7476e-15
TDRG1	7.56989e-15
CGNL1	1.01063e-14
IFI16	1.08838e-14
HPRT1	1.10474e-14
RPL27	1.34552e-14
DYNLL1	1.40369e-14
STAG2	1.48894e-14
CHCHD10	1.50354e-14
MT-ND4L	1.67903e-14
TPI1	1.8886e-14
TDRD9	1.96157e-14
PGK1	1.99472e-14
HEG1	2.2981e-14
FGF12	2.48407e-14
PHACTR2	2.79188e-14
MT-ND1	3.47356e-14
WBP11	3.54441e-14
HIST1H2BG	3.71462e-14
RGS20	5.27301e-14
KCNG4	6.27097e-14
CPLX2	6.52718e-14
SLC27A6	6.6264e-14
CHGA	6.93621e-14
CAPS2	7.76793e-14
PSMD10	8.04938e-14
PTMA	8.19486e-14
RPL38	8.23143e-14
RICTOR	9.1904e-14
WEE1	9.30909e-14
RPS15	1.11132e-13
HSPD1	1.3952e-13
CACYBP	1.66208e-13
DEFB119	1.6759e-13
PBX1	1.69831e-13
HSP90AB1	1.73249e-13
RDH12	1.78136e-13
RPLP2	1.79512e-13
MFSD11	2.41126e-13
MIR7-3HG	2.42069e-13
TMEM35A	2.5374e-13
RPL13P12	2.73598e-13
RPS2	2.78951e-13
LCORL	2.90041e-13
NCAPG	3.6991e-13
GYG2P1	4.00265e-13
TMEM176B	6.23898e-13
HNRNPH1	6.37626e-13
SEMA6D	7.12199e-13
ATF3	7.24063e-13
MAP3K7CL	7.46545e-13
CAMK1D	7.60316e-13
MTHFD2	8.45763e-13
TMEM108	8.67434e-13
RP11-442N1.1	8.94588e-13
SAMD15	1.03877e-12
NUCKS1	1.08474e-12
RP5-958B11.2	1.1654e-12
C4orf3	1.49045e-12
CDKN1A	1.67127e-12
CTD-2034I21.1	1.74174e-12
BEX2	1.94632e-12
ZNF292	1.99411e-12
TYW3	2.24009e-12
EIF2S3	2.52569e-12
SESN2	2.58296e-12
ZNF83	2.85912e-12
CADPS	2.89448e-12
TERF2IP	3.02253e-12
FAM162A	3.72287e-12
PRELID2	3.80838e-12
FAIM	3.87858e-12
NEAT1	4.77437e-12
TXLNG	4.96832e-12
STMN4	5.0258e-12
PHPT1	5.19583e-12
RP11-155D18.13	5.51536e-12
PRL	5.65678e-12
RP5-958B11.1	6.01974e-12
RPL10A	6.6388e-12
SRSF3	6.76611e-12
HERPUD1	6.8002e-12
DYNC1LI2	6.86229e-12
NCL	7.69986e-12
MMD	7.72171e-12
SARS	8.05203e-12
TMEM47	8.69142e-12
PCSK5	8.76376e-12
HIST1H1D	9.79941e-12
PGRMC2	1.03424e-11
CCS	1.05684e-11
GLYATL1	1.06763e-11
FSIP2	1.28016e-11
SPINK4	1.34471e-11
BZW2	1.37555e-11
PBX3	1.4315e-11
PLCD4	1.54907e-11
GPM6A	1.95261e-11
RAD17	1.98596e-11
RP11-314C16.1	2.00308e-11
RBP7	2.27728e-11
SNAP25	2.39009e-11
CHRM3	2.44595e-11
MGST3	2.72987e-11
RP1L1	2.8151e-11
ADD1	2.98784e-11
RD3	3.00172e-11
IARS	3.18126e-11
EIF1AY	3.1916e-11
NCAM1	3.24724e-11
TLK1	3.51884e-11
NKTR	3.53187e-11
PDZPH1P	3.58101e-11
TCEAL9	4.49943e-11
RBBP7	4.89154e-11
NOP10	4.89576e-11
CMSS1	5.38392e-11
SCD5	5.64449e-11
ASB13	6.06548e-11
JHDM1D-AS1	6.31422e-11
SRRM3	6.58483e-11
CCNI	6.59266e-11
UTP14A	7.40663e-11
HSPB1	7.40664e-11
SYAP1	7.56575e-11
NFIB	7.60732e-11
PDE1C	9.05221e-11
BBX	9.3173e-11
MEGF10	9.41818e-11
PKP2	1.03721e-10
SOX11	1.13916e-10
DCAF1	1.1728e-10
FTL	1.21776e-10
GPBP1	1.24106e-10
SLC29A4	1.25789e-10
FZD10-AS1	1.26762e-10
LMCD1	1.35598e-10
GNG5	1.46278e-10
MAP6	1.49385e-10
NRXN1	1.55987e-10
CEBPG	1.70505e-10
LNPK	1.70568e-10
GPR160	1.75313e-10
FNBP1L	1.86599e-10
DCBLD2	1.8913e-10
MT-ND2	1.89159e-10
PSMD5-AS1	2.1764e-10
RAB41	2.1805e-10
USP11	2.35567e-10
SEC14L5	2.51524e-10
ASNS	2.54183e-10
CAMK2N1	2.70279e-10
CCDC141	2.75558e-10
UBXN4	2.91728e-10
NELL2	3.02513e-10
ATP5G2	3.32752e-10
RP11-96L14.7	3.4098e-10
PCOLCE2	3.61764e-10
POMP	3.83347e-10
SLC25A3	3.91222e-10
ATP2B1-AS1	3.98729e-10
PLEKHA5	3.98833e-10
LIN7A	4.05118e-10
RPL35	4.10797e-10
APP	4.23614e-10
CADM1	4.23707e-10
NAP1L3	4.279e-10
EGFLAM	4.36373e-10
VDAC1	4.67777e-10
TBC1D23	4.7257e-10
RPL37	4.82489e-10
BCLAF1	4.87449e-10
SCAMP1	4.95716e-10
FABP12	5.17131e-10
LINC00575	5.54241e-10
AF131216.5	5.69547e-10
BARD1	5.72222e-10
U2SURP	6.34063e-10
HNRNPDL	6.97699e-10
GOLGA1	7.41266e-10
RPL24	7.80437e-10
STIP1	7.83878e-10
FAR2P1	8.12738e-10
PHGDH	8.12738e-10
LMO4	8.13995e-10
HIST1H1E	8.15625e-10
DDAH2	8.86239e-10
PCMTD1	9.03886e-10
REV3L	1.03923e-09
GNB2	1.11615e-09
FAM161A	1.1377e-09
LPCAT1	1.16949e-09
UBB	1.18975e-09
RPL13A	1.22421e-09
LIPG	1.23048e-09
MLLT11	1.23551e-09
JAM3	1.34227e-09
H2AFY2	1.40254e-09
NDFIP1	1.40384e-09
DPF3	1.49095e-09
RASA2	1.56663e-09
TOX	1.57266e-09
AGAP1	1.60444e-09
FARP1	1.60534e-09
PDLIM3	1.63861e-09
RPL35A	1.7687e-09
LHX3	1.88435e-09
XIAP	2.12036e-09
ZADH2	2.37103e-09
PAPOLA	2.6724e-09
ELSPBP1	2.71498e-09
GTF2I	2.7841e-09
CBX3	2.80048e-09
PCBP4	2.93374e-09
ATP5A1	2.96675e-09
HIST1H2BD	3.0891e-09
DCLK2	3.21716e-09
FRMPD2	3.51288e-09
GRIK1	3.51371e-09
FMN1	3.56504e-09
WDR54	3.57284e-09
2019-03-08	3.73275e-09
RPL36	3.7398e-09
VPS26A	3.79714e-09
CLSTN1	3.86746e-09
FAM135B	4.13947e-09
TRMT44	4.19045e-09
HNRNPA3	4.2356e-09
RNF170	4.54796e-09
C10orf76	4.72602e-09
ERN1	4.72866e-09
MCC	4.74137e-09
CTNNA1	4.84691e-09
CCT4	4.91264e-09
RCN1	5.90366e-09
ISL2	6.03449e-09
ATP5G1	6.17498e-09
UBC	6.19833e-09
TRIM37	6.23796e-09
PBRM1	6.31425e-09
PRDX3	6.38406e-09
GABPB1-AS1	6.83053e-09
TSPAN13	7.07327e-09
FAM19A3	7.10587e-09
XPC	7.18007e-09
TCEAL8	7.71509e-09
WASF3	7.77805e-09
PPM1N	7.80992e-09
GOLGA4	7.97071e-09
EPB41L1	8.46578e-09
IDH1	8.67761e-09
CCDC39	9.24034e-09
QPRT	9.64935e-09
SNX29	9.73862e-09
PAQR9-AS1	9.90197e-09
GOLIM4	1.00963e-08
ECHDC2	1.02749e-08
ATP2C1	1.04689e-08
CEBPD	1.05226e-08
WDR47	1.05551e-08
NUDC	1.09571e-08
UBE2Q2	1.1585e-08
C1orf226	1.17214e-08
FAM84B	1.19256e-08
PHF6	1.2058e-08
NRIP1	1.25074e-08
GOLGB1	1.25236e-08
DPYSL5	1.26363e-08
NSUN6	1.26612e-08
WDR1	1.29984e-08
FTX	1.31822e-08
HEBP2	1.31958e-08
SLC2A11	1.38947e-08
CD55	1.42737e-08
ST13	1.51491e-08
RCAN3	1.60109e-08
RTN4	1.60148e-08
CRYZ	1.62451e-08
SHTN1	1.73573e-08
CLSTN2	1.74211e-08
TRIM36	1.81536e-08
EPB41L3	1.837e-08
PKN2	1.83746e-08
CACNA2D4	1.86429e-08
R3HCC1	1.8675e-08
ENOX2	1.92409e-08
KIAA0408	1.94337e-08
RPL26	1.96866e-08
H2AFX	2.00635e-08
TLN2	2.0868e-08
AHSA1	2.19312e-08
ORAI2	2.24911e-08
TEX2	2.28667e-08
AANAT	2.32079e-08
TMEM98	2.43469e-08
TTC3P1	2.52084e-08
CTC-304I17.5	2.62563e-08
KDM5B	2.70425e-08
BHLHE41	2.78103e-08
CTC-304I17.6	2.79948e-08
RAB3B	2.80661e-08
SCAMP5	2.96147e-08
IDS	3.06271e-08
EIF4EBP1	3.19349e-08
DDX46	3.33978e-08
RLF	3.37713e-08
C1QTNF4	3.65642e-08
PLA2G4C	3.67421e-08
TFPI2	4.01936e-08
SDC2	4.0817e-08
MAGED2	4.13116e-08
ARHGAP10	4.21845e-08
RAB6B	4.32755e-08
YTHDC1	4.47005e-08
SMC4	4.48261e-08
NISCH	4.54996e-08
BAG3	4.55413e-08
ARL4D	4.56135e-08
DPCD	4.65099e-08
HSPA4	4.78455e-08
ANK1	4.88296e-08
PIGF	4.95143e-08
ZFHX3	5.04036e-08
EML4	5.11938e-08
SCAMP1-AS1	5.13572e-08
MT-ND6	5.19808e-08
TRAK2	5.20807e-08
TCEAL3	5.39719e-08
RP11-169K17.3	6.10983e-08
LGALSL	6.12745e-08
DLL1	6.2786e-08
UTY	6.46613e-08
TLX2	6.59102e-08
REST	6.72225e-08
MRPL58	7.08992e-08
LINC00599	7.36905e-08
LGMN	7.48408e-08
KIF9	7.56195e-08
SNCA	7.70798e-08
RPS18	7.73848e-08
RAB2A	7.77261e-08
CALCOCO2	8.02441e-08
BRINP1	8.50825e-08
AMER2	8.63186e-08
FAM218A	8.92215e-08
NPPB	8.95408e-08
DDIT3	9.17872e-08
TBX2	9.24757e-08
ROBO2	9.26507e-08
NANOS1	9.46866e-08
CABP4	9.69134e-08
MARK3	1.02987e-07
SLC6A6	1.15169e-07
ZCCHC7	1.26366e-07
HNRNPM	1.26828e-07
GRSF1	1.28319e-07
RUFY2	1.29212e-07
PTPN11	1.32724e-07
ELFN1	1.32832e-07
F5	1.35608e-07
ELOB	1.36817e-07
RPL3	1.41128e-07
RIMS1	1.42716e-07
FYN	1.4917e-07
KCNAB1	1.54284e-07
MAK	1.54792e-07
ARID4B	1.5488e-07
KCNH6	1.61646e-07
MAP1LC3B	1.72849e-07
C1GALT1	1.73023e-07
TAF1B	1.83177e-07
HMGN1	1.85682e-07
INTS13	1.88909e-07
TUBB4B	1.96815e-07
GJD2	2.06117e-07
MYO16	2.10038e-07
KCTD20	2.1193e-07
SLC8A1	2.21593e-07
MTFR1	2.23453e-07
ZEB2	2.35301e-07
ST3GAL5	2.3618e-07
MRFAP1	2.39655e-07
RBP4	2.40552e-07
SAT2	2.49249e-07
NXNL1	2.50599e-07
RPS16	2.58218e-07
CWC15	2.59678e-07
DAB1	2.66104e-07
RPS27	2.75288e-07
TCF7L2	2.79689e-07
NPC2	2.80865e-07
EXOSC8	2.85725e-07
PGP	2.87136e-07
PRDX5	2.94002e-07
ALDOA	2.9829e-07
PRSS23	3.01715e-07
YWHAE	3.23411e-07
SELENOF	3.32497e-07
AHSA2	3.32827e-07
DNPH1	3.38651e-07
RPL37A	3.4325e-07
MYLK	3.58984e-07
QTRT2	3.67291e-07
PLD4	3.68259e-07
OTX2-AS1	3.81776e-07
RHEB	3.87793e-07
RPS17	3.90784e-07
MCUR1	3.99032e-07
HNRNPH3	4.00556e-07
TBX2-AS1	4.04009e-07
RPL23	4.09647e-07
ZFAND5	4.09847e-07
NUP62	4.11884e-07
C7orf73	4.14882e-07
CASK	4.39547e-07
MPST	4.42702e-07
BCL2L13	4.64646e-07
PLA2G4C-AS1	4.73887e-07
PAK3	4.75871e-07
AMN1	4.83576e-07
NEURL1	4.8689e-07
BEND5	4.89972e-07
TXNDC12	4.94284e-07
LHFP	4.97827e-07
NME5	5.00083e-07
GAS7	5.16652e-07
GARS	5.32381e-07
HLA-DPB2	5.35894e-07
RP11-384P7.7	5.38816e-07
KLF6	5.39833e-07
SYTL4	5.59267e-07
KMT2A	5.63068e-07
NUDT15	5.67158e-07
GABARAPL2	5.77838e-07
RAB9A	5.7856e-07
EAPP	5.84816e-07
PRPF6	5.8842e-07
RPL36AL	6.59655e-07
SQSTM1	6.69723e-07
PRKG2	6.76559e-07
PTPRR	6.97594e-07
HNRNPA2B1	6.98802e-07
PTPRE	7.14666e-07
TCEAL4	7.357e-07
MEIS2	7.3581e-07
SLC44A1	7.94132e-07
RIOX2	8.42419e-07
IFT22	8.5988e-07
NRXN3	8.76496e-07
H1F0	8.80259e-07
CTD-2521M24.11	8.85493e-07
NRSN1	8.88501e-07
ANAPC16	9.04421e-07
PUM2	9.06096e-07
HSPA9	9.11312e-07
PAX6	9.37126e-07
PTPRZ1	9.38393e-07
SPEN	9.4656e-07
VANGL1	9.53043e-07
RB1CC1	9.54199e-07
THOC1	9.7421e-07
FIGN	1.00252e-06
ACTG1	1.00927e-06
ANKMY2	1.01523e-06
ATP6V0E2	1.04514e-06
GPM6B	1.04549e-06
ADGRL3	1.08475e-06
MOSPD1	1.09378e-06
SLC1A7	1.10589e-06
PPP1R21	1.11426e-06
ZFX	1.11588e-06
EPHX2	1.12898e-06
RPS3	1.13369e-06
RP11-352M15.2	1.14246e-06
ISCU	1.15562e-06
S100A6	1.17806e-06
CFAP97	1.21606e-06
SLC6A15	1.21798e-06
WFDC1	1.22164e-06
MDM2	1.22594e-06
AEN	1.28224e-06
TMEM251	1.28613e-06
SULT1A1	1.29122e-06
PRKAA2	1.31363e-06
SMARCE1	1.36579e-06
IGF2BP3	1.37436e-06
VPS36	1.37921e-06
LINC00632	1.4162e-06
OLAH	1.45186e-06
RPL30	1.46139e-06
TLE1	1.48057e-06
CDR1-AS	1.4843e-06
C16orf74	1.52412e-06
ABHD14A	1.5461e-06
CCDC77	1.55213e-06
HSP90B1	1.59927e-06
CREBRF	1.61752e-06
SNRPE	1.61822e-06
FAM138D	1.62225e-06
RAB9B	1.65579e-06
TBL1XR1	1.66079e-06
AIFM1	1.67581e-06
CNRIP1	1.72426e-06
EZH2	1.78138e-06
SLC2A1	1.86387e-06
GPLD1	1.91044e-06
FRMD4A	1.92006e-06
PSAT1	1.97456e-06
TTLL7	2.12555e-06
UQCRH	2.12883e-06
PRPH2	2.15296e-06
NPM1	2.22146e-06
SLK	2.27395e-06
BEX4	2.36319e-06
TRIM14	2.37276e-06
MYO10	2.38747e-06
CEP95	2.40996e-06
TOP1	2.43278e-06
RTF1	2.44196e-06
RHOC	2.48332e-06
C11orf58	2.60847e-06
VAPA	2.64339e-06
GON7	2.65428e-06
FAM213A	2.68246e-06
BTF3	2.69041e-06
HNRNPU	2.70948e-06
RBPJ	2.78956e-06
CADM2	2.831e-06
SCARB2	2.90085e-06
BCO2	2.90363e-06
FRG1HP	2.91164e-06
TCF25	2.97314e-06
ANKRD33B	2.97766e-06
MAP7D1	3.02311e-06
UQCR10	3.06439e-06
PRDX6	3.12083e-06
CD200	3.13106e-06
NELFCD	3.18782e-06
CFAP221	3.20436e-06
TRAK1	3.20502e-06
MIAT	3.20695e-06
FXR1	3.24441e-06
AP1AR	3.29522e-06
TBL1X	3.37651e-06
TRMT112	3.38812e-06
