# Supplementary material for: Investigating cone photoreceptor development using patient-derived NRL null retinal organoids
Source: Commun Biol. 2020 Feb 21;3:82. doi: 10.1038/s42003-020-0808-5 (PMC7035245; doi:10.1038/s42003-020-0808-5)
Supplement: Supplementary file 11 — Supplementary Data 8 [file 42003_2020_808_MOESM11_ESM.xlsx]

## Sheet: Sheet1
	Supplementary Table: % photoreceptors in ONL data for Figure 2O
		rods
	WT	83.9	74.3	85.5	82.8	80.8	81.6	83.3	79.7	71.1	90.4	86.3	83.9	80	90.7	79
	L75P	0	0	0	0	0	16.1	0	0	0	0	0	0	0	0	0
		cones
	WT	16.1	25.7	14.5	17.2	19.2	18.4	16.7	20.3	28.9	9.6	13.7	16.1	20	9.3	21
	L75Pfs	100	88.9	87.4	75.9	88.7	86.6	96.4	75.6	68.8	74.5	67.1	74.4	89.1	86.3	80
	Supplementary Table: % S or ML opsin data for Figure 2P
		S cones
	WT	0	20	0	7.7	0	9.5	0	0	5	6.7	0
	L75P	75	88.1	70	46	66.7	69.2	56.8	71	66.7	38.7	66.7	72.1	82.5	73.3	79.2
		ML cones
	WT	100	80	100	92.3	100	90.5	100	100	95	93.3	100
	L75Pfs	25	11.9	30	54	33.3	30.8	43.2	29	33.3	61.3	33.3	27.9	17.5	26.7	20.8
		Supplementary Table: 2-∆∆(Cq) data for Figure 2Q
			WT			L75Pfs
		CRX	0.81	1.1	1.07	1.11	0.51	0.72	1.05	0.97	1.14
		RCVN	0.81	1.17	1.01	0.97	1.56	0.78	0.88	1.45	1.58
		NRL	0.89	1.5	0.62	0.45	0.12	0.15	0.22	0.29	0.3
		NR2E3	1.02	1.46	0.64	0.004	0.012	0.017	0.015	0.014	0.008
		GNAT1	1.12	1.4	0.59	0.021	0.032	0.024	0.027	0.033	0.031
		Sopsin	1.2	0.72	1.13	2.05	2.72	2.7	2.19	2.93	3.02
